# Supplementary material for: Screening and Validation of p38 MAPK Involved in Ovarian Development of Brachymystax lenok
Source: Front Vet Sci. 2022 Feb 16;9:752521. doi: 10.3389/fvets.2022.752521 (PMC8889577; doi:10.3389/fvets.2022.752521)
Supplement: Supplementary Table S2 — The information about the DEGs enriched in pathways involved in endocrine systems and developments. [file Table_2.XLSX]

## Sheet: Sheet1
name	gonad	liver	muscle	spleen	head kidney	Description
F01_transcript_53090	-7.4837	-4.73916	-5.9621	-20	-5.4472	Ras-related C3 botulinum toxin substrate 1 precursor [Salmo salar]
F01_transcript_41574	-9.1305	-6.7788	-6.1884	-7.1278	-4.9647	unnamed protein product [Oncorhynchus mykiss]
F01_transcript_81878	-8.5016	-21	-7.512	-6.5285	-6.8954	unnamed protein product [Oncorhynchus mykiss]
F01_transcript_55235	-5.5253	-8.3827	-20	-4.7279	-20	PREDICTED: mitogen-activated protein kinase 9 [Esox lucius]
F01_transcript_10152	-8.0286	-4.8207	-6.1983	-23	-21.7	PREDICTED: serine/threonine-protein kinase STK11-like [Esox lucius]
F01_transcript_10204	-17	-8.7888	-6.6147	-8.8718	-8.8424	PREDICTED: NF-kappa-B essential modulator [Esox lucius]
F01_transcript_10752	-22	-9.2024	-5.925	-9.2426	-26	5&apos;-AMP-activated protein kinase gamma-1 subunit [Oncorhynchus mykiss]
F01_transcript_22984	-5.6509	-3.5512	-4.0269	-4.1605	-5.4603	NF-kappa-B inhibitor alpha [Salmo salar]
F01_transcript_24058	-8.0662	-7.7022	-8.2298	-17	-8.7033	PREDICTED: 5&apos;-AMP-activated protein kinase catalytic subunit alpha-2 [Esox lucius]
F01_transcript_30269	-25	-7.4705	-5.7326	-20	-16	RAC-beta serine/threonine-protein kinase [Salmo salar]
F01_transcript_3067	-8.3764	-6.8524	-5.0888	-7.5301	-3.9939	PREDICTED: long-chain-fatty-acid--CoA ligase ACSBG2 isoform X1 [Esox lucius]
F01_transcript_33296	-16	-23	-10.2181	-9.887	-19	unnamed protein product [Oncorhynchus mykiss]
F01_transcript_4501	-6.0992	-18	-6.7508	-8.741	-22	unnamed protein product [Oncorhynchus mykiss]
F01_transcript_48581	-6.4178	-16	-5.8778	-23	-20	unnamed protein product [Oncorhynchus mykiss]
F01_transcript_48914	-19	-20	-30	-8.4787	-28	PREDICTED: 5&apos;-AMP-activated protein kinase catalytic subunit alpha-1 [Esox lucius]
F01_transcript_5059	-20	-25	-21	-24	-26	STAT2b [Salmo salar]
F01_transcript_65696	-22	-5.4478	-23	-17	-24	RAC-beta serine/threonine-protein kinase [Salmo salar]
F02_transcript_61658	6.11255	8.49654	5.22947	7.2089	4.55022	PREDICTED: tyrosine-protein kinase JAK2 [Esox lucius]
F01_transcript_18440	-4.8163	-4.9383	-6.5656	-5.4063	-3.8036	PREDICTED: calmodulin-like [Cariama cristata]
F01_transcript_83061	-27	-8.3462	-20	-8.4007	-25	PREDICTED: guanine nucleotide-binding protein subunit alpha-11 isoform X2 [Esox lucius]
F02_transcript_16950	8.47817	18	25	22	17	unnamed protein product [Oncorhynchus mykiss]
F02_transcript_4499	9.00861	6.437	6.26907	7.56791	4.97859	mitogen-activated protein kinase kinase 6a [Salmo salar]
F02_transcript_5540	25	24	16	11.1888	19	p38b1 mitogen activated protein kinase [Salmo salar]
F01_transcript_14702	-19	-23	-4.2825	-26	-7.4968	unnamed protein product [Oncorhynchus mykiss]
F01_transcript_18162	-22	-9.701	-8.678	-17.5	-7.6097	unnamed protein product [Oncorhynchus mykiss]
F01_transcript_32197	-11.5803	-7.7893	-9.3803	-23	-23	mitogen-activated protein kinase kinase 6a [Salmo salar]
F01_transcript_55235	-5.5253	-8.3827	-27	-4.7279	-20	PREDICTED: mitogen-activated protein kinase 9 [Esox lucius]
F01_transcript_71088	-8.2509	-32	-4.9315	-10.033	-8.0934	PREDICTED: cell division control protein 42 homolog [Esox lucius]
F01_transcript_10752	-29	-9.2024	-5.925	-9.2426	-20	5&apos;-AMP-activated protein kinase gamma-1 subunit [Oncorhynchus mykiss]
F01_transcript_1129	-8.9216	-22	-23	-10.2074	-21	sterol regulatory element-binding protein 1 [Salmo salar]
F01_transcript_1427	-31	-26	-27	-17	-8.5373	unnamed protein product [Oncorhynchus mykiss]
F01_transcript_14702	-22	-17	-4.2825	-19	-7.4968	unnamed protein product [Oncorhynchus mykiss]
F01_transcript_1489	-10.2502	-26	-18	-8.5974	-7.0839	unnamed protein product [Oncorhynchus mykiss]
F01_transcript_1690	-4.7778	-4.7843	-5.0786	-5.6876	-15	PREDICTED: phosphatidylinositol 3,4,5-trisphosphate 5-phosphatase 2A-like [Esox lucius]
F01_transcript_23707	-6.8816	-4.3831	-4.2681	-9.1704	-8.0133	PREDICTED: SHC-transforming protein 1 isoform X1 [Esox lucius]
F01_transcript_24058	-8.0662	-7.7022	-8.2298	-22	-8.7033	PREDICTED: 5&apos;-AMP-activated protein kinase catalytic subunit alpha-2 [Esox lucius]
F01_transcript_25245	-5.106	-32	-3.3905	-3.9267	-22	PREDICTED: insulin receptor-like [Esox lucius]
F01_transcript_2702	-6.8607	-5.5945	-5.2053	-4.8026	-4.9054	unnamed protein product [Oncorhynchus mykiss]
F01_transcript_27746	-9.3174	-7.5864	-5.8107	-20	-6.3977	Flotillin-1 [Salmo salar]
F01_transcript_30269	-17	-7.4705	-5.7326	-29	-26	RAC-beta serine/threonine-protein kinase [Salmo salar]
F01_transcript_3537	-8.0879	-11.389	-6.7218	-9.0611	-27	unnamed protein product [Oncorhynchus mykiss]
F01_transcript_40131	-9.9307	-5.3831	-6.2967	-5.4427	-5.2591	serine/threonine-protein phosphatase PP1-gamma catalytic subunit [Salmo salar]
F01_transcript_44977	-6.9344	-5.7906	-6.3722	-5.6449	-5.0888	serine/threonine-protein phosphatase PP1-beta catalytic subunit [Salmo salar]
F01_transcript_48914	-20	-16	-27	-8.4787	-24	PREDICTED: 5&apos;-AMP-activated protein kinase catalytic subunit alpha-1 [Esox lucius]
F01_transcript_55235	-5.5253	-8.3827	-20	-4.7279	-26	PREDICTED: mitogen-activated protein kinase 9 [Esox lucius]
F01_transcript_59027	-16	-7.3989	-4.2928	-9.1682	-7.1426	unnamed protein product [Oncorhynchus mykiss]
F01_transcript_6391	-4.9352	-4.2096	-3.414	-3.7601	-5.0233	unnamed protein product [Oncorhynchus mykiss]
F01_transcript_65696	-22	-5.4478	-21	-6.4369	-17	RAC-beta serine/threonine-protein kinase [Salmo salar]
F01_transcript_66313	-9.1414	-20	-14	-6.0004	-8.9278	unnamed protein product [Oncorhynchus mykiss]
F01_transcript_6880	-8.3737	-6.7453	-5.1473	-9.2539	-5.7088	unnamed protein product [Oncorhynchus mykiss]
F01_transcript_7124	-19	-23	-5.4033	-36	-19	glycogen phosphorylase, brain form [Salmo salar]
F01_transcript_75011	-6.9521	-19	-22	-19	-17	unnamed protein product [Oncorhynchus mykiss]
F02_transcript_1107	8.74796	7.41478	5.92727	5.79621	4.74916	unnamed protein product [Oncorhynchus mykiss]
F02_transcript_37317	4.96676	5.19365	4.80079	6.58169	22	unnamed protein product [Oncorhynchus mykiss]
F02_transcript_7003	18	19	21	23	9.9156	glycogen phosphorylase, brain form [Salmo salar]
F02_transcript_76442	6.6424	8.01138	26	7.10113	8.59753	Eukaryotic translation initiation factor 4E [Salmo salar]
F02_transcript_8101	4.17009	5.01583	3.0898	4.68201	3.57405	PREDICTED: cAMP-dependent protein kinase type II-alpha regulatory subunit-like isoform X1 [Esox lucius]
F02_transcript_91652	4.94957	6.66588	5.1613	7.16328	4.40666	unnamed protein product [Oncorhynchus mykiss]
F01_transcript_19962	-22	-26	-21	-9.7661	-7.9873	PREDICTED: polyubiquitin-C-like isoform X1 [Gallus gallus]
F01_transcript_20325	-10.2235	-9.3755	-6.2465	-9.2288	-9.0821	polyubiquitin [Salmo salar]
F01_transcript_37654	-8.1898	-7.5668	-6.7732	-8.9347	-6.7283	unnamed protein product [Oncorhynchus mykiss]
F01_transcript_42944	-8.6721	-17	-19	-24	-27	unnamed protein product [Oncorhynchus mykiss]
F01_transcript_54988	-7.1318	-3.8907	-4.4927	-4.7214	-5.2103	oxysterols receptor LXR-alpha [Salmo salar]
F01_transcript_61649	-28	-19	-8.8706	-17	-22	unnamed protein product [Oncorhynchus mykiss]
F01_transcript_6307	-26	-18	-26	-19	-20	PREDICTED: peroxisomal acyl-coenzyme A oxidase 1 isoform X1 [Esox lucius]
F02_transcript_21613	6.75448	7.43397	6.84085	7.54328	6.8288	polyubiquitin [Salmo salar]
F02_transcript_6599	5.96338	6.9333	7.10309	7.20949	6.56846	unnamed protein product [Oncorhynchus mykiss]
F01_transcript_1489	-10.2502	-27	-23	-8.5974	-7.0839	unnamed protein product [Oncorhynchus mykiss]
F01_transcript_1838	-8.0073	-21	-6.5597	-7.1943	-22	unnamed protein product [Oncorhynchus mykiss]
F01_transcript_30269	-24	-7.4705	-5.7326	-24	-17	RAC-beta serine/threonine-protein kinase [Salmo salar]
F01_transcript_39637	-6.3317	-7.5701	-6.7189	-6.0876	-7.3444	cell division cycle protein 27 homolog [Salmo salar]
F01_transcript_41574	-7.1278	-6.7788	-6.1884	-4.9647	-9.1305	unnamed protein product [Oncorhynchus mykiss]
F01_transcript_55235	-5.5253	-8.3827	-25	-4.7279	-26	PREDICTED: mitogen-activated protein kinase 9 [Esox lucius]
F01_transcript_65696	-22	-5.4478	-18	-6.4369	-19	RAC-beta serine/threonine-protein kinase [Salmo salar]
F02_transcript_24465	23	19	23	25	21	unnamed protein product [Oncorhynchus mykiss]
F02_transcript_5540	29	22	24	11.1888	20	p38b1 mitogen activated protein kinase [Salmo salar]
F02_transcript_82231	24	26	8.63067	17	20	unnamed protein product [Oncorhynchus mykiss]
